# Supplementary material for: Facile Synthesis Hyper-Crosslinked PdFe Bimetallic Polymer as Highly Active Catalyst for Ullmann Coupling Reaction of Chlorobenzene
Source: Polymers (Basel). 2023 Jun 20;15(12):2748. doi: 10.3390/polym15122748 (PMC10304214; doi:10.3390/polym15122748)
Supplement: Supplementary file 1 [file polymers-15-02748-s001.zip]

Archive with 1 entries (1 files):
- polymers-2423840-supplementary.pdf
